# Supplementary material for: The Human Adenovirus 2 Transcriptome: an Amazing Complexity of Alternatively Spliced mRNAs
Source: J Virol. 2021 Jan 28;95(4):e01869-20. doi: 10.1128/JVI.01869-20 (PMC7851563; doi:10.1128/JVI.01869-20)
Supplement: Supplemental file 1 [file JVI.01869-20-s0001.xlsx]

## Sheet: Sheet1
Supplemental Table 1: A presentation of transcripts detected in Ad2-infected IMR-90 cells. All triple verified transcripts are presentated to the left of the black line whereas the transcripts presentated in the Figures (cut-off (>5)) are shown to the right of the black line. The nucleotide position of the intron borders in different trasncripts are indicated. TSS; transcriptional start site. Pot…
Total number of alternatively spliced mRNAs detected														Alternatively spliced mRNAs presented in Figures
														Figure 2
	E1A+E1B													E1A+E1B (>5)
poly-A	TSS	Intron 1	Intron 2	Intron 3			12hpi	24hpi	36hpi						TSS	Intron 1	Intron 2	Intron 3		12hpi	24hpi	36hpi
E1A														13S	400-500	[1112-1225]				238	141	79
	400-500	[1112-1225]					238	141	79					12S	400-500	[974-1225]				49	122	133
	400-500	[974-1225]					49	122	133					11S	400-500	[637-852]	[1112-1225]			0	1	11
	400-500	[637-852]	[1112-1225]				0	1	11					10S	400-500	[637-852]	[974-1225]			0	11	19
	400-500	[637-852]	[974-1225]				0	11	19					9S	400-500	[637-1225]				32	310	663
	400-500	[637-1225]					32	310	663
	400-500	[1112-1225]	[3505-3588]				1	0	0					22S	1650-1750	[3505-3588]				56	39	38
	400-500	[1112-1225]	[1600-3588]				0	1	2					14.5S	1650-1750	[2250-3211]	[3505-3588]			2	0	14
	400-500	[637-1225]	[1300-3588]				0	2	16					14S	1650-1750	[2250-3269]	[3505-3588]			2	0	0
	400-500	[637-1225]	[1300-3591]				0	1	2					13S	1650-1750	[2250-3588]				42	1062	966
	400-500	[637-1225]	[1355-3588]				0	0	3
	400-500	[637-1225]	[1544-3588]				0	0	3					13S-alt	240-370	[1112-1225]				214	389	48
	400-500	[637-852]	[974-1225]	[1300-3588]			0	0	2					12S-alt	240-370	[974-1225]				57	428	82
	400-500	[637-852]	[974-1225]	[1355-3588]			0	0	1					11S-alt	240-370	[637-852]	[1112-1225]			0	6	2
	400-500	[637-852]	[974-1225]	[1600-3588]			0	0	1					10S-alt	240-370	[637-852]	[974-1225]			0	41	12
	400-500	[637-1225]	[1600-1920]	[2250-3588]			0	0	1					9S-alt	240-370	[637-1225]				51	614	275
	400-500	[637-1225]	[1600-1920]	[3505-3588]			0	1	1					10S-alt2	0-120	[637-852]	[974-1225]			0	4	3
	400-500	[637-1225]	[1600-3588]				0	7	11					9S-alt2	0-120	[637-1225]				0	6	5
	400-500	[637-1225]	[1600-3591]				0	0	1
	400-500	[637-1225]	[3505-3588]				0	0	3					22S-alt	1650-1750	[3505-3591]				8	30	31
	400-500	[637-3588]					0	0	3					14.5S-alt	1650-1750	[2250-3211]	[3505-3591]			0	5	2
	400-500	[637-3591]					0	0	2					14S-alt	1650-1750	[2250-3269]	[3505-3591]			1	5	3
	400-500	[974-1225]	[1300-3591]				0	0	1					13S-alt	1650-1750	[2250-3591]				8	178	165
	400-500	[974-1225]	[1600-1920]	[3505-3588]			0	0	1
	400-500	[974-1225]	[1600-1920]	[2250-3591]			0	0	1					B1	240-370	[479-1225]				0	10	1
	400-500	[974-1225]	[1600-3588]				1	1	1					B2	0-120	[146-1225]				0	5	15
	400-500	[974-1225]	[1600-3591]				0	1	1					B3	1690-1790	no splice				0	3	5
	400-500	[974-1225]	[3505-3588]				0	0	1					B4	1650-1750	[2089-3588]				1	6	11
														B5	1650-1750	[1886-3588]				0	28	61
	240-370	[1112-1225]					214	389	48
	240-370	[974-1225]					57	428	82					C1	240-370	[637-1225]	[1600-3588]			1	2	3
	240-370	[637-852]	[1112-1225]				0	6	2					C2	400-500	[637-1225]	[1300-3588]			0	7	19
	240-370	[637-852]	[974-1225]				0	41	12					C3	400-500	[637-1225]	[1600-3588]			1	10	20
	240-370	[637-1225]					51	614	275
	240-370	[479-1225]					0	9	1
	240-370	[479-1225]	[1544-3588]				0	0	1
	240-370	[479-1225]	[1544-3591]				0	0	1					Proposed E1A TSS: 99, 268, 310, 320, 498
	240-370	[637-852]	[974-1225]	[1355-3588]			0	1	0					Proposed E1B TSS: 1699
	240-370	[637-1225]	[1300-3588]				0	4	0
	240-370	[637-1225]	[1355-3588]				0	0	1
	240-370	[637-1225]	[1600-3588]				1	2	3
	240-370	[637-1225]	[1600-1920]	[2250-3211]	[3505-3591]		0	0	1
	240-370	[637-1225]	[1600-1920]	[3505-3588]			0	0	1
	240-370	[637-1225]	[2250-3588]				0	1	0
	240-370	[637-1225]	[2250-3591]				0	1	0
	240-370	[637-3588]					0	2	1
	240-370	[974-1225]	4062				0	1	0
	240-370	[974-1225]	[1544-3591]				0	0	1
	240-370	[974-1225]	[1600-3588]				0	2	1
	240-370	[974-1225]	[2250-3591]				0	1	0
	240-370	[974-3588]					0	0	1
	240-370	[1112-1225]	[1600-3588]				0	1	0
	240-370	utan splice					0	1	2
	240-370	[3505-3588]					0	0	1
	0-120	[146-1225]					0	5	15
	0-120	[146-1225]	[1300-3588]				0	0	3
	0-120	[146-1225]	[1300-3591]				0	0	1
	0-120	[146-1225]	[1355-3588]				0	0	2
	0-120	[146-1225]	[1544-3588]				0	1	0
	0-120	[146-1225]	[1600-3588]				0	2	0
	0-120	[146-1225]	[1600-3591]				0	0	1
	0-120	[146-1225]	[1600-1920]	[2250-3588]			0	0	2
	0-120	[637-1225]					0	6	5
	0-120	[637-852]	[974-1225]				0	4	3
	0-120	[637-852]	[974-1225]	[3505-3588]			0	0	1
	0-120	[974-1225]					0	0	1
	0-120	[974-1225]	[1600-1920]	[2250-3211]	[3505-3588]		0	1	0
	0-120	[1112-1225]					0	0	2
E1B
	1690-1790	no splice					0	3	5
	1690-1790	[1886-3588]					0	28	60
	1690-1790	[1886-3211]	[3505-3588]				0	0	3
	1690-1790	[2089-3588]					0	5	10
	1690-1790	[2089-3269]	[3505-3591]				0	0	1
	1690-1790	[2250-3588]					32	732	716
	1690-1790	[2250-3591]					8	151	145
	1690-1790	[2250-3211]	[3505-3588]				2	0	13
	1690-1790	[2250-3211]	[3505-3591]				0	0	1
	1690-1790	[2250-3569]					0	0	1
	1690-1790	[2250-3269]	[3505-3588]				3	0	6
	1690-1790	[2319-3588]					0	1	2
	1690-1790	[3505-3588]					46	42	33
	1690-1790	[3505-3591]					8	0	6
														Figure 3
	E2A+UXP													E2A+UXP (>5)
	TSS	Intron 1	Intron 2	Intron 3			12hpi	24hpi	36hpi						TSS	Intron 1	Intron 2	Intron 3			12hpi	24hpi	36hpi
	31150-31250	[31118-24792]	[24714-24378]				0	0	4					UXP	31000-31100	[30855-24792]	[24714-24089]				3	1353	410
	31150-31250	[31118-24792]	[24714-24089]				0	283	130					DBP	27040-27140	[27024-24792]	[24714-24089]				2379	7233	1797
	31150-31250	[31118-24792]					0	1	1					DBP	25900-26000	[25885-24792]	[24714-24089]				35	1923	745
	31150-31250	[30855-30051]	[29894-24792]	[24714-24378]			0	0	1					B1	31150-31250	[31118-24792]	[24714-24089]				0	283	130
	31150-31250	[30855-30051]	[29894-24792]	[24714-24089]			0	6	4					B2	31150-31250	[30855-24792]	[24714-24089]				3	220	102
	31150-31250	[30855-24792]	[24714-24378]	[24196-24089]			0	1	0					B3	31150-31250	[30855-24089]					1	9	8
	31150-31250	[30855-24792]	[24714-24378]	[24193-24089]			0	0	1					B4	31150-31250	[30855-30051]	[29894-24792]	[24714-24089]			0	6	4
	31150-31250	[30855-24792]	[24714-24378]				0	2	1
	31150-31250	[30855-24792]	[24714-24089]				3	220	102					B5	31000-31100	[30855-24792]					0	11	5
	31150-31250	[30855-24792]					0	2	0					B6	31000-31100	[30855-24792]	[24714-24378]				0	28	7
	31150-31250	[30855-24089]					1	9	8					B7	31000-31100	[30855-24089]					0	50	9
														B8	31000-31100	[30855-30051]	[29894-24792]	[24714-24089]			0	30	9
	31000-31100	[30855-30051]	[29894-24792]	[24714-24378]			0	1	0
	31000-31100	[30855-30051]	[29894-24792]	[24714-24089]			0	30	9					B9	27040-27140	[27024-25994]	[25885-25232]	[25026-24792]	[24378-24714]	[24196-24089]	4	5	0
	31000-31100	[30855-24792]	[24714-24378]	[24196-24089]			0	1	0					B10	27040-27140	[27024-25232]	[25026-24792]	[24714-24378]	[24196-24089]		4	4	0
	31000-31100	[30855-24792]	[24714-24378]				0	28	7					B11	27040-27140	[27024-25994]	[25885-24792]	[24714-24378]	[96/93/89-24089]		35	51	7
	31000-31100	[30855-24792]	[24714-24089]				3	1353	410					B12	27040-27140	[27024-24792]	[24714-24378]	[96/93/89-24089]			732	869	129
	31000-31100	[30855-24792]					0	11	5					B13	27040-27140	[27024-24792]	[24714-24378]				61	122	21
	31000-31100	[30855-24089]					0	50	9					B14	27040-27140	[27024-25994]	[25885-25232]	[25026-24792]	[24714-24089]		4	11	2
														B15	27040-27140	[27024-25232]	[25026-24792]	[24714-24089]			9	8	0
	27920-28020	[27589-24792]	[24714-24378]				0	1	1					B16	27040-27140	[27024-25994]	[25885-24792]	[24714-24089]			40	150	49
	27920-28020	[27589-24792]	[24714-24089]				1	58	14					B17	27040-27140	[27024-24089]					102	238	52
	27920-28020	[27589-24089]					1	9	2					B18	27040-27140	[27024-24792]					4	17	6
	27040-27140	[27024-25994]	[25885-25232]	[25026-24792]	[24714-24089]		4	11	2					B19	25900-26000	[25885-24792]	[24714-24378]	[96/93/89-24089]			8	38	5
	27040-27140	[27024-25994]	[25885-25232]	[25026-24792]	[24378-24714]	[24193-24089]	1	2	0					B20	25900-26000	[25885-24792]	[24714-24378]				0	39	12
	27040-27140	[27024-25994]	[25885-25232]	[25026-24792]	[24378-24714]	[24196-24089]	4	5	0					B21	25900-26000	[25885-24089]					0	14	10
	27040-27140	[27024-25994]	[25885-24792]	[24714-24378]			2	2	0					B22	25900-26000	[25885-24792]					0	8	2
	27040-27140	[27024-25994]	[25885-24792]	[24714-24378]	[24189-24089]		1	2	2
	27040-27140	[27024-25994]	[25885-24792]	[24714-24378]	[24193-24089]		20	23	3		GC-AG			B23	27920-28020	[27589-24792]	[24714-24089]				1	58	14
	27040-27140	[27024-25994]	[25885-24792]	[24714-24378]	[24196-24089]		14	26	2					B24	27920-28020	[27589-24089]					1	9	2
	27040-27140	[27024-25994]	[25885-24792]	[24714-24089]			40	150	49
	27040-27140	[27024-25232]	[25026-24792]	[24714-24378]	[24193-24089]		1	2	1
	27040-27140	[27024-25232]	[25026-24792]	[24714-24378]	[24196-24089]		4	4	0
	27040-27140	[27024-25232]	[25026-24792]	[24714-24089]			9	8	0					Proposed UXP TSS: 31198, 31051
	27040-27140	[27024-24792]	[24714-24378]	[24196-24089]			410	463	75					Proposed E2A TSS: 27972, 27092, 25955
	27040-27140	[27024-24792]	[24714-24378]	[24193-24089]			305	386	52
	27040-27140	[27024-24792]	[24714-24378]	[24189-24089]			17	20	2
	27040-27140	[27024-24792]	[24714-24378]				61	122	21
	27040-27140	[27024-24792]	[24714-24089]				2379	7233	1797
	27040-27140	[27024-24792]					4	17	6
	27040-27140	[27024-24378]	[24196-24089]				1	0	0
	27040-27140	[27024-24378]	[24193-24089]				0	1	0
	27040-27140	[27024-24089]					102	238	52
	27040-27140	[25026-24792]	[24714-24089]				1
	27040-27140	[24792-27024]	[14293-24714]	[8775-14105]			1	0	0
	27040-27140	[24792-27024]	[14293-24714]	[10580-14105]	4052/9743		0	1	1
	27040-27140	[24714-24089]					1
	25900-26000	[25885-25232]	[25026-24792]	[24714-24378]	[24193-24089]		0	0	1
	25900-26000	[25885-25232]	[25026-24792]	[24714-24378]	[24196-24089]		0	1	0
	25900-26000	[25885-25232]	[25026-24792]	[24714-24089]			0	3	1
	25900-26000	[25885-24792]	[24714-24378]	[24196-24089]			4	18	3
	25900-26000	[25885-24792]	[24714-24378]	[24193-24089]			4	19	2
	25900-26000	[25885-24792]	[24714-24378]	[24189-24089]			0	1	0
	25900-26000	[25885-24792]	[24714-24378]				0	39	12
	25900-26000	[25885-24792]	[24714-24089]				35	1923	745
	25900-26000	[25885-24792]					0	8	2
	25900-26000	[25885-24089]					0	14	10
	25900-26000	[25026-24792]	[24714-24378]	[24196-24089]			1	0	0
	25900-26000	[24792-25885]	[14293-24714]	[10580-14105]	[5418-5695]	4115	0	0	1
	25900-26000	[24714-24089]					0	2	0
														Figure 4
	E3													E3 (>5)
poly-A	TSS	Intron 1	Intron 2	Intron 3			12hpi	24hpi	36hpi						TSS	Intron 1	Intron 2	Intron 3			12hpi	24hpi	36hpi
L4														E3A-CR1-⍺	27600-27700	[27981-28375]					5138	8445	4668
	27600-27700	no splice (L4)					86	577	965					E3B-CR1-⍺	27600-27700	[27981-28375]					286	294	104
	27600-27700	[27632-27712] (L4)					0	1	1					E3A-ADP	27600-27700	[27981-28375]	[28560-29347]				352	445	303
	27600-27700	[27632-27847] (L4)					0	7	29					E3B-ADP	27600-27700	[27981-28375]	[28560-29347]				111	2	7
E3A														RID-⍺, RID-β	27600-27700	[27981-28375]	[28560-29764]				992	344	74
	27600-27700	no splice (E3A)					1494	915	211
	27600-27700	[27632-27847]	[27981-28375]	[28560-29347]			0	1	1					14.7K	27600-27700	[27981-28375]	[28560-30437]				1659	4791	2996
	27600-27700	[27632-27847]	[27981-28375]	[28560-29398]			0	1	1
	27600-27700	[27632-27847]	[27981-28375]	[28560-29764]			0	1	2					12.5K
	27600-27700	[27632-27847]	[27981-28375]				0	0	1					B1	27600-27700	no splice (L4)					86	577	965
	27600-27700	[27632-27847]	[27981-29398]				0	0	1					B2	27600-27700	[27632-27847] (L4)					0	7	29
	27600-27700	[27632-28375]					1	0	0					CR1-⍺
	27600-27700	[27981-28375]					5138	8445	4668					B3	27600-27700	no splice (E3A)					1494	915	211
	27600-27700	[27981-28375]	[28560-28726]				1	8	10					B4	27600-27700	[27981-28556]					2	4	1
	27600-27700	[27981-28375]	[28560-28726]	[28817-29764]			0	0	1					B5	27600-27700	no splice (E3B)					263	111	34
	27600-27700	[27981-28375]	[28560-28742]				42	93	89					gp19K
	27600-27700	[27981-28375]	[28560-28742]	[28817-29347]			4	1	0					B6	27600-27700	[27981-28375]	[28560-28726]				1	8	10
	27600-27700	[27981-28375]	[28560-28742]	[28817-29398]			1	1	1					B7	27600-27700	[27981-28375]	[28560-28742]				42	93	89
	27600-27700	[27981-28375]	[28560-28742]	[28817-29764]			0	2	3					ADP
	27600-27700	[27981-28375]	[28560-28953]				0	2	6					B8	27600-27700	[27981-28375]	[28560-28953]				0	2	6
	27600-27700	[27981-28375]	[28560-28953]	[29062-29764]			0	0	1					B9	27600-27700	[27981-29347]					1	1	14
	27600-27700	[27981-28375]	[28560-29254]				1	0	0					B10	27600-27700	[28560-29347]					3	2	2
	27600-27700	[27981-28375]	[28560-29347]				352	445	303					B11	27600-27700	[27981-28375]	[28560-29398]				166	229	134
	27600-27700	[27981-28375]	[28560-29398]				166	229	134					B12	27600-27700	[27981-28375]	[28560-29398]				3	4	3
	27600-27700	[27981-28375]	[28560-29764]				5	120	228					-
	27600-27700	[27981-28556]					2	4	1					B13	27600-27700	[27981-29764] (E3A)					0	8	23
	27600-27700	[27981-28742]					2	0	0					RID-⍺, RID-β
	27600-27700	[27981-29347]					1	1	14					B14	27600-27700	[27981-29764]					42	32	7
	27600-27700	[27981-29398]					0	1	1					B15	27600-27700	[28560-29764]					95	39	12
	27600-27700	[27981-29764]					0	8	23					14.7K
	27600-27700	[28392-30437]					0	0	2					B16	27600-27700	[27981-30437]					35	131	147
	27600-27700	[28560-28742]					4	0	0					B17	27600-27700	[28560-30437]					33	23	5
	27600-27700	[28560-29347]					3	2	2					B18	27600-27700	[27981-28375]	[28560-28742]	[28817-30437]			2	4	4
	27600-27700	[28560-29398]					1	0	0					B19	27600-27700	[27981-28375]	[28560-30437] (L5)				0	6	8
E3B														Fiber
	27600-27700	no splice (E3B)					263	111	34					B20	27600-27700	[27981-30437]	[30583-31029]				0	0	10
	27600-27700	[27632-27847]	[27981-28375]				1	0	0					B21	27600-27700	[27981-28375]	[28560-30437]	[30583-31029]			0	43	85
	27600-27700	[27632-27847]	[27981-28375]	[28560-30437]			0	0	1					B22	27600-27700	[27981-31029]					1	7	36
	27600-27700	[27981-28375]					286	294	104					B23	27600-27700	[27981-28375]	[28560-31029]				0	47	121
	27600-27700	[27981-28375]	[28392-30437]				0	0	2
	27600-27700	[27981-28375]	[28560-28726]				1	1	0
	27600-27700	[27981-28375]	[28560-28726]	[28817-29764]			0	0	1
	27600-27700	[27981-28375]	[28560-28726]	[28817-30437]			0	0	1					Proposed E3 TSS: 27608
	27600-27700	[27981-28375]	[28560-28742]				0	1	2
	27600-27700	[27981-28375]	[28560-28742]	[28817-29764]			2	0	1					Poly-A criterias:
	27600-27700	[27981-28375]	[28560-28742]	[28817-30437]			2	4	4					L4: 28179-28279, E3A: 29750-29850, E3B: 30812-30912, L5: 32750-32850
	27600-27700	[27981-28375]	[28560-29347]				111	2	7
	27600-27700	[27981-28375]	[28560-29398]				3	4	3
	27600-27700	[27981-28375]	[28560-29764]				992	344	74
	27600-27700	[27981-28375]	[28560-30437]				1659	4791	2996
	27600-27700	[27981-29347]					1	0	0
	27600-27700	[27981-29764]					42	32	7
	27600-27700	[27981-30437]					35	131	147
	27600-27700	[28560-28742]	[29062-29764]				0	0	1
	27600-27700	[28560-29347]					0	1	0
	27600-27700	[28560-29398]					0	1	0
	27600-27700	[28560-29764]					95	39	12
	27600-27700	[28560-30437]					33	23	5
L5
	27600-27700	[27632-27847]	[27981-28375]	[28560-31029]			0	1	0
	27600-27700	[27632-27847]	[27981-30437]	[30583-31029]			0	0	1
	27600-27700	[27981-28375]	[28392-30437]	[30583-31029]			0	0	1
	27600-27700	[27981-28375]	[28560-28953]	[29062-30437]	[30583-31029]		0	0	1
	27600-27700	[27981-28375]	[28560-29347]				0	0	1
	27600-27700	[27981-28375]	[28560-30437]				0	6	8
	27600-27700	[27981-28375]	[28560-30437]	[30583-31029]			0	43	85
	27600-27700	[27981-28375]	[28560-31029]				0	47	121
	27600-27700	[27981-30437]	[30583-31029]				0	0	10
	27600-27700	[27981-31029]					1	7	36
														Figure 5
	E4													E4 (>5)
	TSS	Intron 1	Intron 2	Intron 3			12hpi	24hpi	36hpi						TSS	Intron 1	Intron 2	Intron 3			12hpi	24hpi	36hpi
E4														ORF1	35565-35615	[33903-33193]					3	4	4
	35565-35615	no splice					331	18	26					ORF2	35565-35615	[35547-35108]					44	3	1
	35565-35615	[35547-35108]	[33903-33193]				1	0	0					ORF3	35565-35615	[35547-34736]					5593	290	114
	35565-35615	[35547-35108]					44	3	1					ORF3	35565-35615	[35547-34736]	[33903-33193]				40	4	3
	35565-35615	[35547-34736]	[33903-33193]				40	4	3					ORF4	35565-35615	[35547-34436]					898	55	27
	35565-35615	[35547-34736]	[33903-33284]				0	1	2					ORF3/4	any	[35547-34736]	[34605-34436]				2	0	0
	35565-35615	[35547-34736]	[34288-34242]				1	0	0					ORF6	35565-35615	[35547-34330]					498	12	7
	35565-35615	[35547-34736]	[34605-34436]	[33903-33193]			1	0	0					ORF6	35565-35615	[35547-34242]					39	2	2
	35565-35615	[35547-34736]	[34605-34436]				16	2	1					ORF6/7	35565-35615	[35547-34330]	[33903-33193]				133	19	11
	35565-35615	[35547-34736]					5593	290	114					ORF6/7	35565-35615	[35547-34083]	[33903-33193]				323	249	218
	35565-35615	[35547-34436]	[33903-33193]				16	3	3
	35565-35615	[35547-34436]	[34288-34083]	[33903-33193]			3	0	0					ORF1	35565-35615	no splice					331	18	26
	35565-35615	[35547-34436]	[34288-34083]				1	0	0					ORF3 trunc	35565-35615	[35547-34736]	[34605-34436]				16	2	1
	35565-35615	[35547-34436]					898	55	27					ORF4	35565-35615	[35547-34436]	[33903-33193]				16	3	3
	35565-35615	[35547-34330]	[33903-33193]				133	19	11					ORF6	35565-35615	[35547-34083]					67	5	5
	35565-35615	[35547-34330]	[33903-33284]				0	1	1					ORF6 trunc	35565-35615	[35547-34083]	[33903-33284]				18	11	14
	35565-35615	[35547-34330]	[34288-34083]	[33903-33193]			1	0	0					ORF6/7	35565-35615	[35547-34242]	[33903-33193]				19	17	10
	35565-35615	[35547-34330]	[34288-34083]	[33903-33284]			1	0	0					ORF1	35700-35800	no splice					15	8	10
	35565-35615	[35547-34330]					498	12	7					ORF1	35700-35800	[33903-33193]					0	4	4
	35565-35615	[35547-34242]	[33903-33193]				19	17	10					ORF4	35700-35800	[35547-34736]					96	13	1
	35565-35615	[35547-34242]	[33903-33284]				1	2	2					ORF6/7	35700-35800	[35547-34083]	[33903-33193]				1	43	35
	35565-35615	[35547-34242]					39	2	2
	35565-35615	[35547-34083]	[33903-33193]				323	249	218
	35565-35615	[35547-34083]	[33903-33284]				18	11	14
	35565-35615	[35547-33193]					1	0	2					Proposed E4 TSS: 35745, 35610
	35565-35615	[33903-33193]					3	4	4
	35700-35800	no splice					15	8	10
	35700-35800	[35547-34736]	[33903-33193]				0	1	0
	35700-35800	[35547-34736]					96	13	1
	35700-35800	[35547-34436]					2	0	0
	35700-35800	[35547-34330]	[33903-33193]				0	2	0
	35700-35800	[35547-34330]					0	1	0
	35700-35800	[35547-34083]	[33903-33284]				1	1	2
	35700-35800	[35547-34083]	[33903-33193]				1	43	35
	35700-35800	[35547-33193]					1	0	0
	35700-35800	[33903-33193]					0	4	4
E4-E2
	35565-35615	[35547-34330]	[33903-24792]	[24714-24089]			1	0	0
	35565-35615	[35547-34242]	[33903-24792]	[24714-24089]			0	1	0
	35565-35615	[35547-34083]	[33903-24792]	[24714-24378]	[24196-24089]		0	0	1
	35565-35615	[35547-34083]	[33903-24792]	[24714-24378]	[24193-24089]		0	0	1
	35565-35615	[35547-34083]	[33903-24792]	[24714-24378]			0	1	0
	35565-35615	[35547-34083]	[33903-24792]	[24714-24089]			0	0	1
	35565-35615	[35547-34083]	[33903-24089]				0	2	1
	35565-35615	[33903-24792]	[24714-24089]				0	1	1
	35700-35800	[35547-34083]	[33903-24792]	[24714-24089]			0	1	0
	35700-35800	[35547-34083]	[33903-24089]				0	0	1
														Figure 6
	IVa2													IVa2 (>5)
	TSS	Intron 1	Intron 2	Intron 3			12hpi	24hpi	36hpi						TSS	Intron 1					12hpi	24hpi	36hpi
	5893	no splice					3	48	15					IVa2	5780-5880	[5418-5695]					2	3446	2659
	5893	[5550-5695]					0	5	3
	5893	[5499-5695]					0	7	4					B1	5893	no splice					3	48	15
	5893	[5418-5695]					0	193	87					B2	5893	[5550-5695]					0	5	3
														B3	5893	[5499-5695]					0	7	4
	5780-5880	no splice					24	507	229					B4	5893	[5418-5695]					0	193	87
	5780-5880	[5550-5695]					0	69	107					B5	5780-5880	ingen splice					24	507	229
	5780-5880	[5499-5695]					0	82	71					B6	5780-5880	[5550-5695]					0	69	107
	5780-5880	[5418-5695]					2	3446	2659					B7	5780-5880	[5499-5695]					0	82	71
	5780-5880	[5395-5695]					0	12	5					B8	5780-5880	[5395-5695]					0	12	5
	4442	no splice					14	470	983
														Proposed IVa2 TSS: 5893, 5827
														Figure 7
	MLTU: leaders													Leaders (>5)
		Intron 1	Intron 2	Intron 3				24hpi	36hpi							Intron 1	Intron 2	Intron 3			12hpi	24hpi	36hpi
		[6080-7100]	[7173-9633]	[9724-]				14368	92616						1	[6080-7100]	[7173-7941]	[9113-9197]	[9724-]		0	3	9
		[6080-7100]	[7173-7941]	[8382-9633]	[9724-]			515	1901						2	[6080-7100]	[7173-7941]	[8382-8750]	[9113-9197]	[9724-]	0	0	19
		[6080-]						1	43						3	[6080-7100]	[7173-7950]	[8382-9633]	[9724-]		0	2	6
		[6080-7100]	[7173-]					2	668						4	[6084-7100]	[7173-7941]	[8382-9633]	[9724-]		0	2	27
		[6080-7100]	[7173-7926]	[8382-9633]	[9724-]			0	2						5	[6080-7100]	[7173-7941]	[8382-9633]	[9724-]		0	515	1901
		[6080-7100]	[7173-7941]	[8087-9633]	[9724-]			0	3						6	[6080-7100]	[7173-7941]	[8382-]			0	9	109
		[6080-7100]	[7173-7941]	[8382-]				9	109						7	[6080-7100]	[7173-8864]	[9113-9197]	[9724-]		0	1	9
		[6080-7100]	[7173-7941]	[8382-8462]	[9113-9197]	[9724-]		0	2						8	[6080-7100]	[7173-9197]	[9724-]			0	4	46
		[6080-7100]	[7173-7941]	[8382-8750]	[9113-9197]	[9724-]		0	19						9	[6080-7100]	[7173-8608]	[8763-9633]	[9724-]		0	0	7
		[6080-7100]	[7173-7941]	[9113-9197]	[9724-]			3	9						10	[6080-7100]	[7173-8608]	[9113-9633]	[9724-]		0	1	6
		[6080-7100]	[7173-7950]	[8382-]				0	1						11	[6080-7100]	[7173-8750]	[9113-9633]	[9724-]		0	1	6
		[6080-7100]	[7173-7950]	[8382-9633]	[9724-]			2	6						12	[6080-7100]	[7173-8905]	[9113-9633]	[9724-]		0	0	6
		[6080-7100]	[7173-8608]	[8763-9633]	[9724-]			0	7						13	[6080-7100]	[7173-9633]	[9724-]			1	14368	92616
		[6080-7100]	[7173-8608]	[9113-9197]	[9724-]			0	3						14	[6084-7100]	[7173-9633]	[9724-]			0	156	1060
		[6080-7100]	[7173-8608]	[9113-9633]	[9724-]			1	6						15	[6405-7100]	[7173-9633]	[9724-]			0	2	4
		[6080-7100]	[7173-8608]	[9724-]				1	3						16	[6080-7137]	[7173-9633]	[9724-]			0	3	18
		[6080-7100]	[7173-8750]	[9113-9197]	[9724-]			0	2						17	[6080-9633]	[9724-]				0	0	26
		[6080-7100]	[7173-8750]	[9113-9633]	[9724-]			1	6						18	[6080-7100]	[7173-]				0	2	668
		[6080-7100]	[7173-8864]	[9113-9197]	[9724-]			1	9						19	[6080-]					0	1	43
		[6080-7100]	[7173-8864]	[9113-9633]	[9724-]			0	4
		[6080-7100]	[7173-8905]	[9113-9197]	[9724-]			0	3
		[6080-7100]	[7173-8905]	[9113-9633]	[9724-]			0	6
		[6080-7100]	[7173-9197]	[9724-]				4	46
		[6080-7137]	[7173-9633]	[9724-]				3	18
		[6080-9633]	[9724-]					0	26
		[6084-7100]	[7173-7941]	[8382-9633]	[9724-]			2	27
		[6084-7100]	[7173-9633]	[9724-]				156	1060
		[6405-7100]	[7173-7941]	[8382-9633]	[9724-]			1	0
		[6405-7100]	[7173-9633]	[9724-]				2	4
														Figure 8
	MLTU: L1													L1 (>5)	Transcripts in bold and light gray shaded have previously been described
poly-A		Intron 1	Intron 2	Intron 3				24hpi	36hpi							Intron 1	Intron 2	Intron 3				24hpi	36hpi
L1															1	[9724-14046]						1	9
		[9724-10433]						4	4						2	[9724-13798]						3	9
		[9724-10451]						0	1						3	[9724-13734]						8	89
		[9724-11039]						169	256						4	[9724-13721]						17	93
		[9724-11039]	[11179-12307]					0	4						5	[9724-13582]						5	26
		[9724-12307]						624	2388						IIIa	[9724-12307]						624	2388
		[9724-13582]						5	26						52/55K	[9724-11039]						169	256
		[9724-13721]						17	93						6K	[9724-10433]						4	4
		[9724-13734]						8	89
		[9724-13798]						3	9
		[9724-14046]						1	9
L1-L2														Poly-A criteria: 14068-14168
		[9724-11039]	[11179-17673]					1	5
L1-L3
		[9724-11039]	[11179-18801]					1	2
		[9724-10433]	[10554-18801]					0	4
		[9724-10451]	[10554-18801]					0	2
														Figure 9
	MLTU: L2													L2 (>5)	Transcripts in bold and light gray shaded have previously been described
poly-A		Intron 1	Intron 2	Intron 3				24hpi	36hpi							Intron 1	Intron 2	Intron 3				24hpi	36hpi
L2															pX	[9724-17673]						1594	9509
		[9724-14046]						0	1						pX	[9724-17651]						5	39
		[9724-14149]						2	4						pX	[9724-17367]						84	433
		[9724-14149]	[14205-17673]					9	59						pV-pX	[9724-16515]	[16798-17673]					1	7
		[9724-15029]						0	1						pV trunc	[9724-16515]	[16798-17367]					3	13
		[9724-15056]						1	1						pV	[9724-16515]						1364	3974
		[9724-15653]						0	0						pV	[9724-16491]						3	12
		[9724-15659]						1	11						pVII	[9724-15723]						9	16
		[9724-15723]						9	16						pVII	[9724-15659]						1	11
		[9724-16491]						3	12						penton-pX	[9724-14149]	[14205-17673]					9	59
		[9724-16515]						1364	3974						penton	[9724-14149]						2	4
		[9724-16515]	[16798-16979]					0	5
		[9724-16515]	[16798-16982]					2	1
		[9724-16515]	[16798-17367]					3	13
		[9724-16515]	[16798-17673]					1	7					Poly-A criteria: 17919-18019
		[9724-17367]						84	433
		[9724-17651]						5	39
		[9724-17673]						1594	9509
L2-L3
		[9724-14149]	[14205-17673]					2	2
		[9724-14149]	[14205-18801]					3	47
		[9724-14455]	[14772-18801]					0	1
		[9724-16515]	[16798-17673]					0	2
		[9724-16515]	[16798-17999]					1	2
		[9724-16515]	[16798-18801]					0	2
L2-E3-L5
E3A		[9724-14149]	[14205-28375]					0	1
		[9724-14149]	[14205-28375]	[28560-28742]	[28817-29764]			0	2
		[9724-14149]	[14205-28375]	[28560-29347]				0	4
		[9724-14149]	[14205-28375]	[28560-29398]				0	1
		[9724-14149]	[14205-28375]	[28560-29764]				0	1
L5		[9724-14149]	[14205-28375]	[28560-29347]				0	1
		[9724-14149]	[14205-28375]	[28560-29398]	[30583-31029]			0	1
		[9724-14149]	[14205-28375]	[28560-30437]	[30583-31029]			0	1
		[9724-14149]	[14205-28375]	[28560-31029]				0	9
														Figure 10
	MLTU: L3													L3 (>5)	Transcripts in bold and light gray shaded have previously been described
poly-A		Intron 1	Intron 2	Intron 3				24hpi	36hpi							Intron 1	Intron 2	Intron 3			12hpi	24hpi	36hpi
L3															-	[9724-22337]					0	0	8
		[9724-16515]						7	17						-	[9724-22256]					0	6	122
		[9724-17651]						0	1						Protease	[9724-21675]					0	1	14
		[9724-17673]						6	35						Protease	[9724-21649]					0	231	1874
		[9724-17999]						550	3754						Protease	[9724-21544]					0	12	238
		[9724-18757]						1	24						Hexon ΔN-term	[9724-21272]					0	17	145
		[9724-18801]						3245	23653						Hexon ΔN-term	[9724-21238]					0	24	186
		[9724-19163]						38	474						Hexon ΔN-term	[9724-21222]					0	6	38
		[9724-19210]						87	1451						Hexon ΔN-term	[9724-21192]					0	15	105
		[9724-20332]						6	82						Hexon ΔN-term	[9724-20332]					0	6	82
		[9724-21192]						15	105						Hexon ΔN-term	[9724-19210]					0	87	1451
		[9724-21222]						6	38						Hexon ΔN-term	[9724-19163]					0	38	474
		[9724-21222]	[21334-21649]					0	2						Hexon	[9724-18801]					0	3245	23653
		[9724-21238]						24	186						Hexon	[9724-18757]					0	1	24
		[9724-21238]	[21334-21649]					1	2						pVI	[9724-17999]					0	550	3754
		[9724-21272]						17	145
		[9724-21272]	[21334-21649]					0	2						Alt-pX	[9724-17673]					0	6	35
		[9724-21544]						12	238						Alt-pV	[9724-16515]					0	7	17
		[9724-21649]						231	1874
		[9724-21675]						1	14
		[9724-22256]						6	122
		[9724-22337]						0	8					Poly-A criteria: 22393-22493
														Figure 11
	MLTU: L4													L4 (>5)	Transcripts in bold and light gray shaded have previously been described
poly-A		Intron 1	Intron 2	Intron 3				24hpi	36hpi					poly-A		Intron 1	Intron 2	Intron 3			12hpi	24hpi	36hpi
L4														L4
		[9724-24094]						1009	3352						1	[9724-27712]					0	7	39
		[9724-24094]	[24256-26204]	[26552-26753]				0	1						2	[9724-27673]					0	0	9
		[9724-24094]	[24261-26204]	[26522-26753]				2	14						3	[9724-27030]					0	469	3502
		[9724-24094]	[24261-26204]	[26552-27030]				1	0						4	[9724-27006]					0	2	39
		[9724-24094]	[24261-26237]	[26522-26753]				1	0						5	[9724-26973]					0	2	24
		[9724-24094]	[24330-26204]	[26552-26753]				2	1						6	[9724-26970]					0	1	9
		[9724-24094]	[24603-26204]	[26552-26753]				3	9						7	[9724-26753]					0	403	2515
		[9724-24094]	[24603-26204]					0	1						8	[9724-26487]	[26552-26753]				0	22	150
		[9724-24094]	[24891-26204]					0	1						9	[9724-26237]					0	12	55
		[9724-24094]	[24891-26204]	[26552-26753]				2	9						10	[9724-26204]					0	89	472
		[9724-24094]	[26552-26753]					429	1319						11	[9724-26204]	[26552-27030]				0	6	18
		[9724-24094]	[26552-26774]					0	6						12	[9724-26204]	[26552-26774]				0	5	27
		[9724-24094]	[26552-27030]					0	1						13	[9724-26237]	[26552-26753]				0	297	1026
		[9724-24098]						67	194						14	[9724-26204]	[26552-26753]				1	1585	5188
		[9724-24098]	[24261-26204]	[26552-26753]				0	2						15	[9724-25991]	[26552-26753]				0	5	47
		[9724-24098]	[24261-26237]	[26552-26753]				0	1		GC-AG				16	[9724-25898]	[26552-26753]				0	19	222
		[9724-24098]	[24330-26204]	[26552-26753]				0	1						17	[9724-25991]					0	5	25
		[9724-24098]	[26552-26753]					31	71						18	[9724-25898]					0	14	240
		[9724-25898]						14	240						19	[9724-24098]					0	67	194
		[9724-25898]	[26552-26753]					19	222						20	[9724-24098]	[26552-26753]				0	31	71
		[9724-25991]						5	25						21	[9724-24094]					0	1009	3352
		[9724-25991]	[26552-26753]					5	47						22	[9724-24094]	[26552-26774]				0	0	6
		[9724-26204]						89	472						23	[9724-24094]	[26552-26753]				0	429	1319
		[9724-26204]	[26552-26753]					1585	5188						24	[9724-24094]	[24891-26204]	[26552-26753]			0	2	9
		[9724-26204]	[26552-26753]	[27632-27847]				0	1						25	[9724-24094]	[24603-26204]	[26552-26753]			0	3	9
		[9724-26204]	[26552-26774]					5	27						26	[9724-24094]	[24261-26204]	[26522-26753]			0	2	14
		[9724-26204]	[26552-27030]					6	18					L4 (prom)
		[9724-26204]	[26552-27847]					1	2						26160-26210	no splice					1	185	128
		[9724-26237]						12	55						26160-26210	[26552-26753]					0	145	215
		[9724-26237]	[26552-26753]					297	1026
		[9724-26237]	[26552-26753]	[27632-27712]				0	1
		[9724-26237]	[26552-26774]					1	3
		[9724-26237]	[26552-27030]					2	1					Poly-A criteria: 28179-28279
		[9724-26487]	[26552-26753]					22	150
		[9724-26487]	[26552-26774]					0	2
		[9724-26487]	[26552-27030]					0	1
		[9724-26753]						403	2515
		[9724-26970]						1	9
		[9724-26973]						2	24
		[9724-26973]	[27632-27847]					0	1
		[9724-27006]						2	39
		[9724-27030]						469	3502
		[9724-27673]						0	9
		[9724-27712]						7	39
														Part of Figures 11, 12
	L4 promoter													L4 promoter-E3-L5 (>5)
poly-A	TSS	Intron 1	Intron 2	Intron 3			12hpi	24hpi	36hpi					poly-A	TSS	Intron 1	Intron 2	Intron 3			12hpi	24hpi	36hpi
L4														L4
	26160-26210	no splice					1	185	128						26160-26210	no splice					1	185	128
	26160-26210	[26552-26753]					0	145	215						26160-26210	[26552-26753]					0	145	215
	26160-26210	[26552-26774]					0	1	4					E3A
	26160-26210	[26552-27030]					0	1	0						26160-26210	no splice					13	47	10
E3A															26160-26210	[27981-28375]					2	14	10
	26160-26210	no splice					13	47	10
	26160-26210	[26552-26753]					1	2	2
	26160-26210	[26552-26753]	[27981-28375]				0	3	1
	26160-26210	[27981-28375]					2	14	10
	26160-26210	[27981-28375]	[28560-29347]				0	0	1
	26160-26210	[27981-28375]	[28560-29764]				0	1	0					Proposed L4 TSS: 26164
E3B
	26160-26210	no splice					1	1	1					Poly-A criterias:
	26160-26210	[26552-26753]	[27981-28375]	[28560-30437]			0	3	0					L4: 28179-28279, E3A: 29750-29850, E3B: 30812-30912, L5: 32750-32850
	26160-26210	[27981-28375]					0	0	1
	26160-26210	[27981-28375]	[28560-29347]				1	0	0
	26160-26210	[27981-28375]	[28560-30437]				0	3	2
L5
	26160-26210	[26552-26753]	[27981-28375]	[28560-31029]			0	0	2
	26160-26210	[26552-28375]	[28560-31029]				0	0	1
														Figure 12
	L4-E3-L5													L4-E3-L5 (>5)
poly-A		Intron 1	Intron 2	Intron 3	Intron 4	Intron 5		24hpi	36hpi							Intron 1	Intron 2	Intron 3	Intron 4	Intron 5		24hpi	36hpi
E3A														L4-E3-L5
		[9724-24094]						10	27						L4-100K	[9724-24094]						10	27
		[9724-26204]	[26552-26753]					6	26						L4-100K	[9724-24094]	[26552-26753]					2	9
		[9724-26204]	[26552-26753]	[27981-28375]	[28560-29347]			3	23						L4-100K	[9724-24094]	[27981-28375]	[28560-29347]				0	9
		[9724-27673]	[27981-28375]	[28560-29347]				1	21						L4-100K	[9724-24094]	[26552-26753]	[27981-28375]	[28560-29347]			0	12
		[9724-26753]						4	19						L4-100K	[9724-24094]	[27981-28375]					2	13
		[9724-27030]						0	17						L4-33K ext	[9724-25898]	[26552-26753]	[27981-28375]	[28560-29347]			1	6
		[9724-24094]	[27981-28375]					2	13						L4-33K	[9724-26204]	[26552-26753]					6	26
		[9724-24094]	[26552-26753]	[27981-28375]	[28560-29347]			0	12						L4-33K	[9724-26204]	[26552-26753]	[27981-28375]				2	10
		[9724-26204]	[26552-26753]	[27981-28375]				2	10						L4-33K	[9724-26204]	[26552-26753]	[27981-28375]	[28560-29347]			3	23
		[9724-27030]	[27981-28375]	[28560-29347]				3	9						L4-33K	[9724-26204]	[26552-26753]	[27981-28375]	[28560-29764]			2	6
		[9724-24094]	[26552-26753]					2	9						L4-33K	[9724-26237]	[26552-26753]	[27981-28375]	[28560-29347]			0	7
		[9724-24094]	[27981-28375]	[28560-29347]				0	9						L4-pVIII	[9724-26753]						4	19
		[9724-26753]	[27981-28375]	[28560-29347]				0	8						L4-pVIII	[9724-26753]	[27981-28375]	[28560-29347]				0	8
		[9724-26237]	[26552-26753]	[27981-28375]	[28560-29347]			0	7						L4-pVIII	[9724-26753]	[27981-28375]	[28560-29764]				1	5
		[9724-26204]	[26552-26753]	[27981-28375]	[28560-29764]			2	6						L4-pVIII	[9724-27030]						0	17
		[9724-25898]	[26552-26753]	[27981-28375]	[28560-29347]			1	6						E3-ADP	[9724-27030]	[27981-28375]	[28560-29347]				3	9
		[9724-26753]	[27981-28375]	[28560-29764]				1	5						E3-ADP	[9724-27673]	[27981-28375]	[28560-29347]				1	21
		[9724-27673]	[27981-28375]	[28560-29398]				1	4
		[9724-27673]	[27981-28375]	[28560-29764]				1	4						L4-100K	[9724-24094]	[27981-28375]	[28560-31029]				2	11
		[9724-24098]	[27981-28375]	[28560-29347]				0	4						L4-100K	[9724-24094]	[26552-26753]	[27981-28375]	[28560-31029]			2	9
		[9724-24094]	[26552-26753]	[27981-28375]				1	3						L4-33K	[9724-26204]	[26552-26753]	[27981-28375]	[28560-30437]	[30583-31029]		3	10
		[9724-26204]	[26552-26753]	[27981-29764]				1	3						L4-33K	[9724-26204]	[26552-26753]	[27981-28375]	[28560-31029]			21	30
		[9724-26753]	[27981-28375]					1	3						L4-33K	[9724-26204]	[26552-26753]	[27981-31029]				1	5
		[9724-24098]						0	3						L4-33K y(C)	[9724-26204]	[26552-28375]	[28560-31029]				3	8
		[9724-25898]	[27981-28375]					0	3						L4-33K y(C)	[9724-26204]	[26552-31029]					5	29
		[9724-25898]						0	3						L4-33K L5(C)	[9724-26237]	[26552-26753]	[27981-28375]	[28560-31029]			8	4
		[9724-25991]	[26552-26753]	[27981-28375]	[28560-29347]			0	3						L4-33K L5(C)	[9724-26237]	[26552-31029]					3	4
		[9724-26204]	[26552-26753]	[27981-29347]				0	3						L4-pVIII	[9724-26753]	[27981-28375]	[28560-31029]				6	31
		[9724-26753]	[27981-28375]	[28560-29398]				0	3						L4-pVIII	[9724-27030]	[27981-28375]	[28560-31029]				5	13
		[9724-27030]	[27981-28375]					0	3						L5-Fiber	[9724-27673]	[27981-28375]	[28560-30437]	[30583-31029]			3	20
		[9724-24094]	[26552-26753]	[27981-28375]	[28560-29764]			1	2						L5-Fiber	[9724-27673]	[27981-28375]	[28560-31029]				7	105
		[9724-24094]	[26552-26753]	[27981-29764]				1	2						L5-Fiber	[9724-27673]	[27981-31029]					0	26
		[9724-26237]	[26552-26753]	[27981-28375]				1	2					L4 (prom)-E3-L5
		[9724-26487]	[26552-26753]					1	2						E3-12.5K	26160-26210	no splice					47	10
		[9724-25898]	[27981-28375]	[28560-29347]				0	2						E3-CR1-⍺	26160-26210	[27981-28375]					14	10
		[9724-26204]	[26552-26753]	[27981-28375]	[28560-29398]			0	2
		[9724-26204]	[26552-28375]					0	2
		[9724-27673]	[27981-28375]					0	2
		[9724-27673]	[27981-28375]	[28560-28742]				0	2					Poly-A criterias:
		[9724-27673]	[27981-28375]	[28560-28742]	[28817-29764]			0	2					L4: 28179-28279, E3A: 29750-29850, E3B: 30812-30912, L5: 32750-32850
		[9724-26204]	[27981-28375]					2	1
		[9724-26237]	[26552-26753]					2	1
		[9724-24094]	[24261-28375]	[28560-29764]				1	1
		[9724-26237]	[26552-28375]					1	1
		[9724-27030]	[27981-28375]	[28560-29764]				1	1
		[9724-24094]	[24261-28375]	[28560-28742]	[28817-29764]			0	1
		[9724-24094]	[24261-28375]	[28560-29398]				0	1
		[9724-24094]	[26552-26753]	[27981-28375]	[28560-28726]			0	1
		[9724-24094]	[27981-28375]	[28560-28953]				0	1
		[9724-24094]	[27981-28375]	[28560-29764]				0	1
		[9724-24098]	[26552-26753]	[27981-28375]	[28560-29347]			0	1
		[9724-25898]	[26552-26753]					0	1
		[9724-25898]	[26552-28375]	[28560-29257]				0	1
		[9724-25898]	[27981-28375]	[28560-29398]				0	1
		[9724-26204]	[26552-26753]	[27981-28375]	[28560-28742]			0	1
		[9724-26204]	[26552-26753]	[27981-28375]	[28560-28742]	[28817-28953]		0	1
		[9724-26204]	[26552-26753]	[27981-28375]	[28560-28953]			0	1
		[9724-26204]	[26552-26753]	[28560-29347]				0	1
		[9724-26204]	[28560-28953]					0	1
		[9724-26237]	[26552-27847]	[27981-29347]				0	1
		[9724-26487]						0	1
		[9724-26753]	[27981-28375]	[28560-28726]				0	1
		[9724-26753]	[27981-28556]					0	1
		[9724-26973]						0	1
		[9724-27006]						0	1
		[9724-27030]	[27981-28375]	[28560-29398]				0	1
		[9724-27030]	[27981-28742]					0	1
		[9724-27673]	[27981-28375]	[28560-28953]				0	1
		[9724-27673]	[27981-28375]	[28560-28953]	[29062-29764]			0	1
		[9724-27673]	[27981-29347]					0	1
		[9724-26204]						4	0
		[9724-24098]	[26552-26753]	[27981-28375]	[28560-29764]			1	0
		[9724-24098]	[27981-28375]					1	0
		[9724-26204]	[26552-26753]	[27981-28375]	[28560-28742]	[28817-29398]		1	0
		[9724-26237]	[26552-26753]	[27981-28375]	[28560-29764]			1	0
E3B
		[9724-26204]	[26552-26753]	[27981-28375]	[28560-29347]			0	4
		[9724-26204]	[26552-30437]					1	3
		[9724-26204]	[26552-26753]	[27981-28375]				0	3
		[9724-26204]	[26552-26753]	[27981-28375]	[28560-29764]			0	3
		[9724-27673]	[27981-28375]	[28560-30437]				0	3
		[9724-26204]	[26552-26753]	[27981-28375]	[28560-30437]			1	2
		[9724-26237]	[26552-26753]	[27981-28375]	[28560-30437]			0	2
		[9724-27030]	[27981-28375]	[28560-29764]				0	2
		[9724-27673]	[27981-28375]	[28560-29764]				0	2
		[9724-24094]	[24261-28375]	[28560-30437]				1	1
		[9724-26204]	[26552-26753]					1	1
		[9724-24094]	[24261-28375]	[28560-29257]				0	1
		[9724-24094]	[26552-26753]					0	1
		[9724-24094]	[26552-26753]	[27981-28375]				0	1
		[9724-24094]	[26552-26753]	[27981-28375]	[28560-28742]	[28817-29764]		0	1
		[9724-24094]	[26552-26753]	[27981-28375]	[28560-30437]			0	1
		[9724-24098]	[26552-26753]	[27981-28375]	[28560-30437]			0	1
		[9724-24098]	[27981-28375]	[28560-29764]				0	1
		[9724-25898]	[26552-26753]	[27981-28375]	[28560-29347]			0	1
		[9724-25898]	[26552-26753]	[27981-28375]	[28560-30437]			0	1
		[9724-26204]	[26552-26753]	[27632-27847]	[27981-28375]	[28560-30437]		0	1
		[9724-26204]	[26552-26753]	[27981-28375]	[28560-29398]			0	1
		[9724-26204]	[26552-28375]	[28560-29347]				0	1
		[9724-26237]	[26552-30437]					0	1
		[9724-26753]	[27981-28375]	[28560-30437]				0	1
		[9724-27030]	[27981-28375]	[28560-30437]				0	1
		[9724-27673]	[27981-30437]					0	1
		[9724-24094]	[27981-28375]	[28560-30437]				3	0
		[9724-24094]						2	0
		[9724-24094]	[27981-30437]					1	0
		[9724-26204]	[26552-26753]	[27981-30437]				1	0
		[9724-26204]	[26552-28375]	[28560-30437]				1	0
		[9724-26237]	[26552-26753]	[27981-28375]	[28560-29347]			1	0
		[9724-26753]	[27981-28375]	[28560-29764]				0	0
L5
		[9724-27673]	[27981-28375]	[28560-31029]				7	105
		[9724-26753]	[27981-28375]	[28560-31029]				6	31
		[9724-26204]	[26552-26753]	[27981-28375]	[28560-31029]			21	30
		[9724-26204]	[26552-31029]					5	29
		[9724-27673]	[27981-31029]					0	26
		[9724-27673]	[27981-28375]	[28560-30437]	[30583-31029]			3	20
		[9724-27030]	[27981-28375]	[28560-31029]				5	13
		[9724-24094]	[27981-28375]	[28560-31029]				2	11
		[9724-26204]	[26552-26753]	[27981-28375]	[28560-30437]	[30583-31029]		3	10
		[9724-24094]	[26552-26753]	[27981-28375]	[28560-31029]			2	9
		[9724-26204]	[26552-28375]	[28560-31029]				3	8
		[9724-26204]	[26552-26753]	[27981-31029]				1	5
		[9724-24094]	[24261-28375]	[28560-29347]	[30583-31029]			0	5
		[9724-27030]	[27981-28375]	[28560-29347]	[30583-31029]			0	5
		[9724-26237]	[26552-26753]	[27981-28375]	[28560-31029]			8	4
		[9724-26237]	[26552-31029]					3	4
		[9724-26487]	[26552-26753]	[27981-28375]	[28560-31029]			1	4
		[9724-27673]	[27981-28375]	[28560-28742]	[28817-31029]			1	4
		[9724-25898]	[26552-26753]	[27981-28375]	[28560-31029]			0	4
		[9724-25898]	[27981-28375]	[28560-31029]				0	4
		[9724-26204]	[26552-26753]	[27981-28375]	[28560-29347]	[30583-31029]		0	4
		[9724-27030]	[27981-31029]					1	3
		[9724-24094]	[26552-28375]	[28560-31029]				0	3
		[9724-26204]	[26552-26753]	[27981-28375]	[28560-29764]			0	3
		[9724-26237]	[26552-28375]	[28560-31029]				0	3
		[9724-26487]	[26552-28375]	[28560-31029]				0	3
		[9724-26753]	[27981-28375]	[28560-28742]	[28817-30437]	[30583-31029]		0	3
		[9724-27673]	[27981-28375]	[28560-29347]				0	3
		[9724-26753]	[27981-28375]	[28560-30437]	[30583-31029]			3	2
		[9724-24094]	[26552-26753]	[27981-28375]	[28560-30437]	[30583-31029]		2	2
		[9724-27030]	[27981-28375]	[28560-30437]	[30583-31029]			2	2
		[9724-24094]	[27981-31029]					1	2
		[9724-26204]	[26552-27847]	[27981-28375]	[28560-31029]			1	2
		[9724-26204]	[26552-27847]	[27981-31029]				1	2
		[9724-26237]	[26552-26753]	[27981-28375]	[28560-30437]	[30583-31029]		1	2
		[9724-24098]	[27981-28375]	[28560-31029]				0	2
		[9724-26204]	[26552-26753]	[27981-28375]	[28560-29347]			0	2
		[9724-26237]	[26552-26753]	[27981-28375]	[28560-29347]	[30583-31029]		0	2
		[9724-26487]	[26552-26753]	[27981-28375]	[28560-30437]	[30583-31029]		0	2
		[9724-26487]	[26552-26753]	[27981-31029]				0	2
		[9724-26753]	[27981-28375]	[28560-28742]	[28817-29347]	[30583-31029]		0	2
		[9724-26753]	[27981-28375]	[28560-29347]	[30583-31029]			0	2
		[9724-26753]	[27981-28375]	[28560-29398]	[30583-31029]			0	2
		[9724-26753]	[27981-31029]					0	2
		[9724-26753]	[28560-31029]					0	2
		[9724-27030]	[27981-28375]	[28560-29347]				0	2
		[9724-27673]	[27981-28375]	[28392-30437]	[30583-31029]			0	2
		[9724-27673]	[27981-30437]	[30583-31029]				0	2
		[9724-26204]	[26552-26753]	[27981-28375]	[28560-28742]	[28817-29347]	[30583-31029]	1	1
		[9724-24094]	[24261-26204]	[26552-26753]	[27981-31029]			0	1
		[9724-24094]	[24261-28375]	[28560-31029]				0	1
		[9724-24094]	[24261-30437]	[30583-31029]				0	1
		[9724-24094]	[26552-26753]	[27981-28375]	[28560-29764]			0	1
		[9724-24094]	[26552-26753]	[27981-28375]	[28560-30437]	[30583-31029]	[31276-32772]	0	1
		[9724-24094]	[26552-26753]	[28560-31029]				0	1
		[9724-24094]	[27981-28375]					0	1
		[9724-24094]	[27981-28375]	[28560-28742]	[28817-31029]			0	1
		[9724-24094]	[27981-28375]	[28560-29347]				0	1
		[9724-24094]	[27981-28375]	[28560-29398]				0	1
		[9724-24094]	[27981-29347]					0	1
		[9724-24098]	[27981-28375]	[28560-29764]				0	1
		[9724-24098]						0	1
		[9724-25898]	[26552-26753]	[27981-28375]	[28560-28742]	[28817-30437]	[30583-31029]	0	1
		[9724-25898]	[26552-26753]	[27981-28375]	[28560-29347]	[30583-31029]		0	1
		[9724-25898]	[26552-26753]	[27981-31029]				0	1
		[9724-25898]	[26552-27847]	[27981-28375]	[28560-31029]			0	1
		[9724-25898]	[26552-28375]	[28560-31029]				0	1
		[9724-25991]	[26552-26753]	[27981-28375]	[28560-31029]			0	1
		[9724-26204]	[26552-26753]	[27632-27847]	[27981-28375]	[28392-30437]	[30583-31029]	0	1
		[9724-26204]	[26552-26753]	[27981-28375]	[28560-28742]	[28817-29764]	[30583-31029]	0	1
		[9724-26204]	[26552-26753]	[27981-28375]	[28560-28742]	[28817-31029]	[31276-32772]	0	1
		[9724-26204]	[26552-26753]	[27981-28375]	[28560-29398]			0	1
		[9724-26204]	[26552-26753]	[27981-28375]	[28560-29398]	[30583-31029]		0	1
		[9724-26204]	[26552-26753]	[27981-28375]	[28560-29764]	[30583-31029]		0	1
		[9724-26204]	[26552-26753]	[27981-28375]	[28560-30437]	[30583-31029]	[32671-32772]	0	1
		[9724-26204]	[26552-26753]	[27981-30437]	[30583-31029]			0	1
		[9724-26204]	[26552-26753]	[28560-31029]				0	1
		[9724-26204]	[26552-26774]	[27981-28375]	[28560-31029]			0	1
		[9724-26204]	[26552-28375]	[28560-29764]				0	1
		[9724-26204]	[26552-30437]					0	1
		[9724-26204]	[27981-28375]	[28560-30437]	[30583-31029]			0	1
		[9724-26237]	[26552-26753]	[27981-28375]	[28560-28742]	[28817-31029]		0	1
		[9724-26237]	[26552-26753]	[27981-28375]	[28560-29764]			0	1
		[9724-26487]	[26552-26753]	[27981-28375]	[28560-29764]			0	1
		[9724-26487]	[26552-27847]	[27981-28375]	[28560-31029]			0	1
		[9724-26487]	[26552-30437]	[30583-31029]				0	1
		[9724-26487]	[26552-31029]					0	1
		[9724-26753]	[27981-28375]	[28560-28726]	[28817-29347]	[30583-31029]		0	1
		[9724-26753]	[27981-28375]	[28560-28742]	[28817-31029]			0	1
		[9724-26753]	[27981-28375]	[28560-29764]				0	1
		[9724-26753]	[27981-29764]					0	1
		[9724-26970]	[27981-28375]	[28560-30437]	[30583-31029]			0	1
		[9724-26970]	[27981-28375]	[28560-31029]				0	1
		[9724-27030]	[27981-28375]	[28560-28742]	[28817-30437]	[30583-31029]		0	1
		[9724-27673]	[27981-28375]	[28560-28726]	[28817-30437]	[30583-31029]		0	1
		[9724-27673]	[27981-28375]	[28560-28742]				0	1
		[9724-27673]	[27981-28375]	[28560-28742]	[28817-29347]			0	1
		[9724-27673]	[27981-28375]	[28560-28742]	[28817-29764]			0	1
		[9724-27673]	[27981-28375]	[28560-29347]	[30583-31029]			0	1
		[9724-27673]	[27981-28375]	[28560-29764]				0	1
		[9724-24094]	[26552-26753]	[27981-28375]	[28560-31029]	[31276-32311]		1	0
		[9724-24094]	[27981-30437]	[30583-31029]				1	0
		[9724-25898]	[26552-26753]	[27981-28375]	[28560-30437]	[30583-31029]		1	0
		[9724-26204]	[26552-26753]					1	0
		[9724-26237]	[26552-26753]	[27981-28375]	[28560-28953]	[29062-30437]	[30583-31029]	1	0
		[9724-26487]	[26552-27847]	[27981-28375]	[28560-29764]			1	0
		[9724-27006]	[27981-28375]	[28560-31029]				1	0
		[9724-27030]	[27981-28375]	[28560-28742]	[28817-29398]	[30583-31029]		1	0
		[9724-25898]	[27981-28375]	[28560-29764]	[30583-31029]			0	0
														Figure 13
	MLTU: E3-L5													E3-L5 (>75)
poly-A		Intron 1	Intron 2	Intron 3	Intron 4	Intron 5		24hpi	36hpi							Intron 1	Intron 2	Intron 3	Intron 4			24hpi	36hpi
E3A															CR-𝛂	[9724-28375]						20	410
		[9724-27847]	[27981-28375]	[28560-29347]					584						gp19K	[9724-28375]	[28560-28726]					2	76
		[9724-27847]	[27981-28375]	[28560-29764]					116						gp19K	[9724-28375]	[28560-28742]					14	151
		[9724-28375]	[28560-28742]						151						ADP	[9724-27847]	[27981-28375]	[28560-29347]				25	584
		[9724-28375]	[28560-29347]						2309						ADP	[9724-28375]	[28560-29347]					112	2309
		[9724-28375]	[28560-29398]						393						ADP	[9724-29347]						7	93
		[9724-28375]	[28560-29764]						438						ADP	[9724-27847]	[27981-28375]	[28560-29398]				3	99
		[9724-28375]							410						ADP	[9724-28375]	[28560-29398]					32	393
		[9724-27847]	[27981-28375]	[28560-29398]					99						-	[9724-27847]	[27981-28375]	[28560-29764]				12	116
		[9724-29347]							93						-	[9724-28375]	[28560-29764]					63	438
		[9724-28375]	[28560-28726]						76
		[9724-28375]	[28560-28742]	[28817-29347]					75						ADP	[9724-28375]	[28560-29347]					11	170
		[9724-27847]	[27981-28375]						70						RID-𝛂,𝛃	[9724-27847]	[27981-28375]	[28560-29764]				3	77
		[9724-27712]	[27981-28375]	[28560-29347]					61						RID-𝛂,𝛃	[9724-28375]	[28560-29764]					32	255
		[9724-28375]	[28560-28742]	[28817-29764]					54						14.7K	[9724-28375]	[28560-30437]					84	440
		[9724-27847]	[27981-28375]	[28560-28742]	[28817-29347]				45						14.7K	[9724-30437]						110	480
		[9724-27847]	[27981-28375]	[28560-28742]					42
		[9724-27847]	[27981-29347]						41						ADP	[9724-27847]	[27981-28375]	[28560-29347]				9	102
		[9724-28375]	[28560-29257]						39						ADP	[9724-28375]	[28560-29347]					18	285
		[9724-28375]	[28560-28953]						37						RID-𝛂,𝛃	[9724-28375]	[28560-29764]					13	179
		[9724-28375]	[28560-28742]	[28817-29398]					34
		[9724-28375]	[28560-29254]						26						Fiber	[9724-27847]	[27981-28375]	[28560-30437]	[30583-31029]			70	533
		[9724-28375]	[28560-29254]						26						Fiber	[9724-28375]	[28560-28742]	[28817-30437]	[30583-31029]			10	144
		[9724-29398]							24						Fiber	[9724-28375]	[28560-30437]	[30583-31029]				355	2480
		[9724-27673]	[27981-28375]	[28560-29347]					21						Fiber	[9724-27847]	[27981-28375]	[28392-30437]	[30583-31029]			2	76
		[9724-27847]	[27981-28375]	[28560-28726]					20						Fiber	[9724-30437]	[30583-31029]					218	1449
		[9724-29764]							20						Fiber	[9724-27712]	[27981-28375]	[28560-31029]				19	311
		[9724-27847]	[27981-28375]	[28560-28742]	[28817-29764]				16						Fiber	[9724-27847]	[27981-28375]	[28560-31029]				255	2749
		[9724-27712]	[27981-28375]	[28560-29764]					13						Fiber	[9724-27847]	[27981-31029]					81	597
		[9724-27847]	[27981-28375]	[28560-28953]					11						Fiber	[9724-27847]	[27981-28375]	[28560-28742]	[28817-31029]			2	90
		[9724-28375]	[28560-28726]	[28817-29764]					11						Fiber	[9724-28375]	[28560-28742]	[28817-31029]				16	226
		[9724-28375]	[28560-28953]	[29062-29764]					11						Fiber	[9724-28375]	[28560-31029]					1408	12270
		[9724-27847]	[27981-28375]	[28560-28742]	[28817-29398]				10						Fiber	[9724-31029]						1869	16242
		[9724-27847]	[27981-28375]	[28560-29257]					10
		[9724-27847]	[27981-29764]						10
		[9724-28375]	[28560-28726]	[28817-29347]					10
		[9724-27712]	[27981-28375]	[28560-29398]					9					Poly-A criterias:
		[9724-27712]	[27981-29347]						8					L4: 28179-28279, E3A: 29750-29850, E3B: 30812-30912, L5: 32750-32850
		[9724-27847]	[27981-28375]	[28560-29254]					7
		[9724-27847]	[27981-28375]	[28560-28726]	[28817-29347]				6
		[9724-28375]	[28560-28726]	[28817-29398]					6
		[9724-28375]	[28560-28742]	[28817-28953]	[29062-29764]				5
		[9724-27673]	[27981-28375]	[28560-29398]					4
		[9724-27673]	[27981-28375]	[28560-29764]					4
		[9724-27712]	[27981-28375]	[28560-28953]					4
		[9724-27847]	[27981-28375]	[28560-28953]	[29062-29764]				4
		[9724-27847]	[27981-29398]						4
		[9724-28742]	[28817-29347]						4
		[9724-27673]	[27981-28375]						3
		[9724-27712]	[27981-28375]	[28560-28742]	[28817-29347]				3
		[9724-27847]	[27981-28556]						3
		[9724-27673]	[27981-28375]	[28560-28742]	[28817-29764]				2
		[9724-27673]	[27981-28375]	[28560-28742]					2
		[9724-27712]	[27981-28375]	[28560-28742]					2
		[9724-27712]	[27981-28375]	[28560-29254]					2
		[9724-27712]	[27981-28375]	[28560-29257]					2
		[9724-27847]	[27981-28375]	[28560-28726]	[28817-29764]				2
		[9724-27847]	[27981-28742]	[28817-29347]					2
		[9724-28375]	[28560-28742]	[28817-28953]					2
		[9724-28742]							2
		[9724-27673]	[27981-29347]						1
		[9724-27712]	[27981-28375]	[28560-28742]	[28817-29764]				1
		[9724-27712]	[27981-28726]	[28817-29398]					1
		[9724-27712]	[27981-28742]	[28817-29764]					1
		[9724-27847]	[27981-28375]	[28560-28742]	[28817-28953]				1
		[9724-27847]	[27981-28375]	[28560-28742]	[28997-29764]				1
		[9724-27847]	[27981-28375]	[28560-28953]	[29062-29347]				1
		[9724-27847]	[27981-28742]	[28817-29398]					1
		[9724-27847]	[27981-28742]	[28817-29764]					1
		[9724-27847]	[27981-28742]						1
		[9724-28375]	[28560-28953]	[29062-29347]					1
		[9724-28742]	[28817-29398]						1
		[9724-28742]	[28817-29764]						1
E3B
		[9724-28375]	[28560-29347]						170
		[9724-28375]	[28560-29764]						255
		[9724-28375]	[28560-30437]						440
		[9724-30437]							480
		[9724-27847]	[27981-28375]	[28560-29764]					77
		[9724-27847]	[27981-28375]	[28560-30437]					55
		[9724-28375]	[28560-29398]						35
		[9724-27847]	[27981-28375]	[28560-29347]					30
		[9724-28375]							16
		[9724-28375]	[28560-28742]	[28817-29764]					14
		[9724-29764]							13
		[9724-27847]	[27981-30437]						11
		[9724-28375]	[28560-28742]	[28817-30437]					10
		[9724-27847]	[27981-28375]	[28560-29398]					9
		[9724-28375]	[28560-28742]	[28817-29347]					8
		[9724-28375]	[28560-28726]						6
		[9724-27712]	[27981-28375]	[28560-29347]					5
		[9724-27712]	[27981-30437]						5
		[9724-28375]	[28560-28742]	[28817-29398]					5
		[9724-27712]	[27981-28375]	[28560-29764]					4
		[9724-27847]	[27981-28375]	[28392-30437]					4
		[9724-28375]	[28392-30437]						4
		[9724-29347]							4
		[9724-27673]	[27981-28375]	[28560-30437]					3
		[9724-27847]	[27981-28375]	[28560-28742]	[28817-29764]				3
		[9724-27847]	[27981-28375]	[28560-28742]	[28817-30437]				3
		[9724-28375]	[28560-28726]	[28817-29764]					3
		[9724-28375]	[28560-29257]						3
		[9724-27673]	[27981-28375]	[28560-29764]					2
		[9724-27712]	[27981-28375]	[28560-29398]					2
		[9724-27847]	[27981-28375]	[28483-30437]					2
		[9724-27847]	[27981-28375]	[28560-28726]	[28817-29764]				2
		[9724-28375]	[28560-28953]	[29062-29764]					2
		[9724-27673]	[27981-30437]						1
		[9724-27712]	[27981-28375]	[28560-28742]	[28817-29347]				1
		[9724-27847]	[27981-28375]	[28560-28726]					1
		[9724-27847]	[27981-28375]	[28560-28742]	[28817-29398]				1
		[9724-27847]	[27981-28375]	[28560-28742]					1
		[9724-27847]	[27981-28375]	[28560-28953]					1
		[9724-27847]	[27981-28375]	[28560-29254]					1
		[9724-27847]	[27981-29347]						1
		[9724-27847]	[27981-29764]						1
		[9724-28375]	[28560-28726]	[28817-29347]					1
		[9724-28375]	[28560-28953]						1
		[9724-29398]							1
L5
		[9724-27673]	[27981-28375]	[28560-31029]					106
		[9724-27712]	[27981-28375]	[28560-31029]					311
		[9724-27847]	[27981-28375]	[28560-29347]					102
		[9724-27847]	[27981-28375]	[28560-30437]	[30583-31029]				533
		[9724-27847]	[27981-28375]	[28560-31029]					2749
		[9724-27847]	[27981-31029]						597
		[9724-28375]	[28560-28742]	[28817-30437]	[30583-31029]				144
		[9724-28375]	[28560-28742]	[28817-31029]					226
		[9724-28375]	[28560-29347]						285
		[9724-28375]	[28560-29764]						179
		[9724-28375]	[28560-30437]	[30583-31029]					2480
		[9724-28375]	[28560-31029]						12270
		[9724-30437]	[30583-31029]						1449
		[9724-31029]							16242
		[9724-27847]	[27981-28375]	[28560-28742]	[28817-31029]				90
		[9724-27847]	[27981-28375]	[28392-30437]	[30583-31029]				76
		[9724-27712]	[27981-31029]						74
		[9724-27847]	[27981-30437]	[30583-31029]					64
		[9724-27712]	[27981-28375]	[28560-30437]	[30583-31029]				61
		[9724-28375]	[28560-29398]						56
		[9724-27847]	[27981-28375]	[28560-28742]	[28817-30437]	[30583-31029]			49
		[9724-28375]	[28560-29764]	[30583-31029]					45
		[9724-27847]	[27981-28375]	[28560-29764]					43
		[9724-28375]	[28392-30437]	[30583-31029]					33
		[9724-31029]	[31276-32772]						31
		[9724-28375]	[28560-28726]	[28817-31029]					30
		[9724-27847]	[27981-28375]	[28560-29347]	[30583-31029]				28
		[9724-27673]	[27981-31029]						27
		[9724-28375]	[28560-28726]	[28817-30437]	[30583-31029]				26
		[9724-28375]	[28560-29398]	[30583-31029]					24
		[9724-31029]	[32671-32772]						24
		[9724-27847]	[27981-28375]	[28560-29398]					23
		[9724-28375]	[28560-31029]	[31276-32772]					22
		[9724-27673]	[27981-28375]	[28560-30437]	[30583-31029]				20
		[9724-27847]	[27981-28375]	[28560-29764]	[30583-31029]				18
		[9724-30437]	[30583-31029]	[32671-32772]					18
		[9724-28375]	[28560-28953]	[29062-30437]	[30583-31029]				13
		[9724-28375]	[28560-30437]	[30583-31029]	[32671-32772]				13
		[9724-30437]	[30583-31029]	[31276-32772]					12
		[9724-27847]	[27981-28742]	[28817-31029]					11
		[9724-28375]	[28560-28742]	[28817-29347]					11
		[9724-27712]	[27981-28375]	[28392-30437]	[30583-31029]				10
		[9724-31029]	[31276-32648]	[32671-32772]					10
		[9724-29347]							9
		[9724-27712]	[27981-28375]	[28560-28742]	[28817-31029]				8
		[9724-28375]							8
		[9724-28742]	[28817-31029]						8
		[9724-27712]	[27981-28375]	[28560-29347]					7
		[9724-27847]	[27981-28375]	[28560-28726]	[28817-31029]				7
		[9724-30437]	[30583-31029]	[31276-32648]	[32671-32772]				7
		[9724-27712]	[27981-28375]	[28560-29764]					6
		[9724-27712]	[27981-30437]	[30583-31029]					6
		[9724-27847]	[27981-28375]	[28560-29398]	[30583-31029]				6
		[9724-28375]	[28560-28742]	[28817-29347]	[30583-31029]				6
		[9724-28375]	[28560-28742]	[28817-29764]	[30583-31029]				6
		[9724-28375]	[28560-30437]						6
		[9724-28375]	[28560-31029]	[31276-32648]	[32671-32772]				6
		[9724-31029]	[31276-32648]						6
		[9724-27847]	[27981-28375]	[28560-28726]	[28817-30437]	[30583-31029]			5
		[9724-27847]	[27981-28375]	[28560-28953]	[29062-30437]	[30583-31029]			5
		[9724-27847]	[27981-28375]	[28560-30437]	[30583-31029]	[31276-32772]			5
		[9724-28375]	[28560-28953]	[29062-31029]					5
		[9724-28742]	[28817-30437]	[30583-31029]					5
		[9724-31029]	[31276-32711]						5
		[9724-27673]	[27981-28375]	[28560-28742]	[28817-31029]				4
		[9724-27712]	[27981-28375]	[28560-28742]	[28817-30437]	[30583-31029]			4
		[9724-27847]	[27981-28375]	[28560-31029]	[31276-32772]				4
		[9724-28375]	[28560-28742]	[28817-29398]	[30583-31029]				4
		[9724-28375]	[28560-28742]	[28817-29398]					4
		[9724-28375]	[28560-29347]	[30583-31029]	[32671-32772]				4
		[9724-28375]	[28560-30437]	[30583-31029]	[31276-32772]				4
		[9724-29347]	[30583-31029]						4
		[9724-27673]	[27981-28375]	[28560-29347]					3
		[9724-27673]	[27981-30437]	[30583-31029]					3
		[9724-27712]	[27981-28375]	[28560-29347]	[30583-31029]				3
		[9724-27847]	[27981-28375]	[28392-30437]	[30583-31029]	[32671-32772]			3
		[9724-27847]	[27981-28375]	[28560-30437]	[30583-31029]	[31276-32648]			3
		[9724-27847]	[27981-28375]	[28560-30437]	[30583-31029]	[32671-32772]			3
		[9724-27847]	[27981-29347]						3
		[9724-27847]	[27981-29764]						3
		[9724-27847]	[27981-31029]	[31276-32772]					3
		[9724-28375]	[28560-28726]						3
		[9724-28375]	[28560-30437]	[30583-31029]	[31276-32648]	[32671-32772]			3
		[9724-31029]	[31276-32536]						3
		[9724-27673]	[27981-28375]	[28392-30437]	[30583-31029]				2
		[9724-27712]	[27981-28375]	[28560-29764]	[30583-31029]				2
		[9724-27847]	[27981-28375]	[28560-28953]	[28997-30437]	[30583-31029]			2
		[9724-27847]	[27981-28375]	[28560-28953]	[29062-31029]				2
		[9724-27847]	[27981-28375]	[28560-30437]					2
		[9724-28375]	[28560-28726]	[28817-28953]	[29062-30437]	[30583-31029]			2
		[9724-28375]	[28560-28726]	[28817-29398]	[30583-31029]				2
		[9724-28375]	[28560-28742]	[28817-28953]	[29062-31029]				2
		[9724-28375]	[28560-28742]	[28817-30437]	[30583-31029]	[31276-32772]			2
		[9724-28375]	[28560-28742]	[28817-30437]	[30583-31029]	[32671-32772]			2
		[9724-28375]	[28560-29254]						2
		[9724-28375]	[28560-29254]						2
		[9724-28375]	[28560-30437]	[30583-31029]	[31276-32512]	[32671-32772]			2
		[9724-28375]	[28560-30437]	[30583-31029]	[31276-32512]	[32671-32772]			2
		[9724-28375]	[28560-30437]	[30583-31029]	[31276-32711]				2
		[9724-29764]							2
		[9724-30437]	[30583-31029]	[31276-32512]	[32671-32772]				2
		[9724-30437]	[30583-31029]	[31276-32512]	[32671-32772]				2
		[9724-31029]	[31276-32536]	[32671-32772]					2
		[9724-27673]	[27981-28375]	[28560-28726]	[28817-30437]	[30583-31029]			1
		[9724-27673]	[27981-28375]	[28560-28742]	[28817-29347]				1
		[9724-27673]	[27981-28375]	[28560-28742]	[28817-29764]				1
		[9724-27673]	[27981-28375]	[28560-28742]					1
		[9724-27673]	[27981-28375]	[28560-29347]	[30583-31029]				1
		[9724-27673]	[27981-28375]	[28560-29764]					1
		[9724-27712]	[27981-28375]	[28560-28726]	[28817-31029]				1
		[9724-27712]	[27981-28375]	[28560-28742]	[28817-29347]	[30583-31029]			1
		[9724-27712]	[27981-28375]	[28560-28742]	[28817-29398]	[30583-31029]			1
		[9724-27712]	[27981-28375]	[28560-28742]	[30583-31029]				1
		[9724-27712]	[27981-28375]	[28560-29347]	[30583-31029]	[32671-32772]			1
		[9724-27712]	[27981-28375]	[28560-29398]					1
		[9724-27712]	[27981-28375]						1
		[9724-27712]	[27981-28742]	[28817-31029]					1
		[9724-27712]	[27981-31029]	[32671-32772]					1
		[9724-27847]	[27981-28375]	[28560-28726]					1
		[9724-27847]	[27981-28375]	[28560-28742]	[28817-29764]				1
		[9724-27847]	[27981-28375]	[28560-28953]	[29062-29347]	[30583-31029]			1
		[9724-27847]	[27981-28375]	[28560-28953]	[29062-29764]	[30583-31029]			1
		[9724-27847]	[27981-28375]	[28560-28953]					1
		[9724-27847]	[27981-28375]	[28560-29254]					1
		[9724-27847]	[27981-28375]	[28560-30437]	[30583-31029]	[31276-32536]	[32671-32772]		1
		[9724-27847]	[27981-28375]	[28560-30437]	[30583-31029]	[31276-32648]	[32671-32772]		1
		[9724-27847]	[27981-28556]						1
		[9724-27847]	[27981-28742]	[28817-29347]					1
		[9724-27847]	[27981-28742]	[28817-29398]					1
		[9724-28375]	[28560-28726]	[28817-29347]	[30583-31029]				1
		[9724-28375]	[28560-28726]	[28817-29347]					1
		[9724-28375]	[28560-28742]	[28817-28953]	[29062-30437]	[30583-31029]			1
		[9724-28375]	[28560-28953]	[29062-30437]	[30583-31029]	[31276-32711]			1
		[9724-28375]	[28560-28953]	[29062-30437]	[30583-31029]	[31276-32772]			1
		[9724-28375]	[28560-28953]						1
		[9724-28375]	[28560-29347]	[30583-31029]	[31276-32648]	[32671-32772]			1
		[9724-28375]	[28560-29347]	[30583-31029]	[31276-32648]				1
		[9724-28375]	[28560-29398]	[30583-31029]	[31276-32772]				1
		[9724-28375]	[28560-29398]	[30583-31029]	[32671-32772]				1
		[9724-28375]	[28560-29764]	[30583-31029]	[31276-32772]				1
		[9724-28375]	[28560-29764]	[30583-31029]	[32671-32772]				1
		[9724-28742]	[28817-29347]	[30583-31029]					1
		[9724-30437]	[30583-31029]	[31276-32512]					1
		[9724-30437]	[30583-31029]	[31276-32711]					1
		[9724-30437]							1
		[9724-31029]	[31276-32512]	[32671-32772]					1
		[9724-27712]	[27981-28375]	[28560-28953]	[29062-31029]				0
		[9724-27847]	[27981-28375]						0
														Figure 14
	MLTU: fiber exon													Fiber exon (>5)
		Intron 1	Intron 2	Intron 3				24hpi	36hpi							Intron 1	Intron 2	Intron 3			12pih	24hpi	36hpi
		[-31029]	[31276-32377]					0	1							[-31029]	no splice				1	4787	38347
		[-31029]	[31276-32471]					0	1							[-31029]	[31276-32648]				0	0	27
		[-31029]	[31276-32512]					0	1							[-31029]	[31276-32648]	[32671-32772]			0	2	41
		[-31029]	[31276-32512]	[32671-32772]				0	5							[-31029]	[31276-32711]				0	0	24
		[-31029]	[31276-32536]					0	4							[-31029]	[31276-32772]				0	2	133
		[-31029]	[31276-32536]	[32671-32772]				0	4							[-31029]	[32671-32772]				0	10	137
		[-31029]	[31276-32648]					0	27
		[-31029]	[31276-32648]	[32671-32772]				2	41
		[-31029]	[31276-32711]					0	24
		[-31029]	[31276-32772]					2	133
		[-31029]	[32671-32772]					10	137
